# Supplementary material for: NDUFS4 regulates cristae remodeling in diabetic kidney disease
Source: Nat Commun. 2024 Mar 4;15:1965. doi: 10.1038/s41467-024-46366-w (PMC10912198; doi:10.1038/s41467-024-46366-w)
Supplement: Supplementary file 4 — Source Data [file 41467_2024_46366_MOESM4_ESM.zip]

Archive with 2 entries (2 files):
- Source Data File for main data 20240118.xlsx
- Source Data File for supplementary data.xlsx
