# Supplementary material for: NDUFS4 regulates cristae remodeling in diabetic kidney disease
Source: Nat Commun. 2024 Mar 4;15:1965. doi: 10.1038/s41467-024-46366-w (PMC10912198; doi:10.1038/s41467-024-46366-w)
Supplement: Supplementary file 4 — Source Data [file 41467_2024_46366_MOESM4_ESM.zip › Source Data File for main data 20240118.xlsx]

## Sheet: Figure 6i-image
Fig 6i-uncropped image

## Sheet: Figure 6h-image
Fig 6h-uncropped image

## Sheet: Figure 6f
Figure 6f	Cristae density measurements by cristae junction
	HG DOX(-)	HG DOX(+)	HG DOX(+)+STOML2-KO
	4.17375	27.5333	2.91811
	3.72173	16.9553	0
	8.10402	11.6759	3.52178
	11.2781	21.0711	3.06206
	12.4644	30.7017	11.0391
	17.4715	15.611	9.13029
	2.30141	26.3396	8.4575
	2.21784	26.2366	1.50536
	3.26343	27.6404	4.25124
	0	29.5344	7.89467
	0	10.5902	5.85684
	11.5818	31.2156	11.2123
	6.7	13.6044	5.77724
	9.94205	24.5648	0
	11.7471	25.0858	1.53772
	17.3542	18.164	10.2417
	7.36937	20.3135	1.82779
	8.93331	24.2644	17.4641
	11.2186	20.7966	11.6602
	9.93074	30.7241	8.42215
	16.0761	22.9073	19.3644
	22.6788	27.0029	6.63347
	21.2555	16.8738	0
	11.4186	24.3472	0
	7.64599	38.5636	12.6627
	22.9745	30.795	4.3996
	0	17.0162	18.9912
	23.9065	39.7253	6.39594
	0	7.96121	13.0242
	6.62893	20.7966	5.2217
	14.038	21.3575	20.6235
	9.45568	15.138	8.39313
	19.0274	13.85	4.18142
	0	25.6574	6.01369
	5.44587	4.57242	10.5801
	10.7321	10.5911	10.1453
	9.79617	17.7841	13.0375
	10.2301	19.9077	10.3668
	26.7726	18.8017	6.07445
	14.6532	6.93777	10.6547
	4.69945	11.4254	8.41148
	0	16.2048	18.7657
	15.5664	23.0408	9.42561
	0	10.0143	9.03882
	16.4245	14.8997	13.5336
	10.196	14.4831	17.8213
	9.71157	22.3245	7.04141
	4.2272	17.2326	19.7196
	2.85105	18.589	6.07604
	14.132	21.021	7.52705
		16.6521	6.77883
		12.558	2.91238
		16.1501	9.51842
		19.7908	6.97083
		21.886	6.76488
		11.7434	6.18562
		12.8642	19.3925
		24.6588	15.3162
		19.0537	8.28109
		27.4289	19.7499
		16.7897	11.586
		39.7402	11.5068
		21.8933	19.481
		31.4095	8.28628
		13.3856	15.537

## Sheet: Figure 6e
Figure 6e	Cristae density measurements by total cristae length
	HG DOX(-)	HG DOX(+)	HG DOX(+)+STOML2-KO
	3.22432	6.03109	0.786854
	3.21792	5.21356	0
	1.81768	4.73082	0.700516
	4.20074	5.66718	1.35264
	4.41286	8.88986	5.3004
	8.68778	4.40069	2.76412
	1.40554	8.31628	1.64362
	1.65161	6.79879	0.136917
	0.874896	6.73119	0.513971
	0	10.1696	1.98702
	0.530154	5.64264	3.48209
	5.91962	8.3157	4.74928
	2.11291	5.84381	1.27195
	3.23396	6.96406	0.898329
	3.55269	9.80449	0.290469
	6.72734	10.859	2.41361
	3.06318	8.98301	0.748973
	4.72604	6.95441	5.00155
	2.23016	6.47352	4.90802
	3.89253	7.20636	1.07015
	4.54857	5.42699	5.06302
	9.8323	7.52106	0.653562
	9.01431	6.44471	0.235621
	3.6659	7.3816	1.01715
	3.39268	10.5506	7.99336
	7.21265	7.00836	0.970696
	3.00125	5.31997	4.91631
	7.4597	9.80887	1.1676
	0	1.8825	2.58464
	6.7477	5.99021	3.33004
	5.14308	8.40132	4.35716
	3.55085	6.661	1.29985
	7.38896	7.11002	1.11948
	1.24307	8.26891	1.49692
	3.62815	1.70697	4.11477
	6.22167	6.57889	3.26934
	7.39999	7.29044	3.1363
	8.8101	5.47686	3.62058
	7.96961	6.78997	1.18259
	3.92021	2.15035	3.3048
	0.822166	2.74342	1.52045
	0	4.70721	4.73842
	9.97297	8.10141	2.06663
	0.876602	4.9543	1.54883
	4.95634	8.14514	4.75654
	2.86298	9.34863	4.79415
	3.21186	7.72745	1.53082
	1.40541	5.66918	9.76344
	0.926683	5.6654	0.81521
	6.27919	6.5889	1.46586
		4.10076	1.35465
		6.59071	2.31184
		5.61913	2.55723
		5.70927	1.26937
		6.19442	1.19141
		3.67797	2.01631
		3.30405	3.07874
		6.52061	7.56847
		6.35865	2.67804
		7.11312	7.23182
		6.02878	4.98141
		8.6017	3.62362
		6.82259	5.12305
		6.74832	1.9584
		5.05395	4.04233

## Sheet: Figure 6d
Figure 6d	Cristae density measurements by IMM/OMM ratio
	HG DOX(-)	HG DOX(+)	HG DOX(+)+STOML2-KO
	2.12606	2.79885	1.17249
	2.25366	2.68712	0.940666
	1.64014	2.2197	1.15998
	2.14367	2.6037	1.51606
	2.39448	3.36511	2.62205
	4.10902	2.25688	1.99827
	1.68691	3.28283	1.42824
	1.45135	3.31488	0.929217
	1.21245	2.61263	1.119
	0.928315	4.86631	1.63732
	1.05473	2.9494	2.17092
	2.89278	3.50061	2.46585
	1.70756	2.41654	1.35517
	1.86723	2.59415	1.22172
	2.33757	3.09072	1.11084
	2.863	3.90778	1.78988
	1.90008	3.08731	1.185
	2.47003	3.23276	2.97466
	1.70742	3.70618	2.21635
	2.04025	3.23242	1.36647
	0.14706	2.66657	2.22788
	3.04668	3.82335	1.06782
	2.73137	3.38543	1.00583
	1.92139	3.33576	1.19523
	1.55941	3.73163	3.13961
	2.67626	2.93915	1.19807
	1.34942	2.96066	2.0852
	2.12063	3.74845	1.40518
	0.914367	1.55148	1.54035
	2.2861	2.53653	1.96131
	2.73161	3.70225	2.02685
	2.21153	2.62584	1.34384
	3.12866	2.76188	1.22835
	1.37729	3.09872	1.48435
	1.983	1.5458	2.30418
	3.28778	4.27017	1.72956
	2.91364	2.76139	1.8913
	3.25714	2.62562	1.74978
	2.49746	2.72809	1.43744
	2.29752	1.75438	1.72818
	1.2559	1.42674	1.27973
	0.982895	2.59941	2.09081
	3.46277	3.82005	1.5676
	1.20295	2.54609	1.28184
	2.74956	3.31312	2.43252
	1.78611	3.52106	1.88428
	2.35499	3.35466	1.23829
	1.74705	2.98607	3.28517
	1.40326	2.60755	1.17606
	2.9861	2.57692	1.25676
		2.01227	1.39413
		2.65752	1.1106
		2.52027	1.93835
		2.18965	1.23722
		2.61906	1.2969
		2.13419	1.9285
		1.7308	2.56418
		2.53276	2.84767
		2.90582	1.61686
		2.75498	2.12832
		2.33269	2.5261
		2.63128	1.86943
		2.82164	2.22401
		2.3328	1.48945
		2.54718	1.77007

## Sheet: Figure 6b-image
Fig 6b-uncropped image

## Sheet: Figure 6a-image
Fig 6a-uncropped image

## Sheet: Figure 5o
Figure 5o	Median NND (nm)
	NG DOX(-)	HG DOX(-)	HG DOX(+)
	33.7	67.7	33.3
	41.3	57.4	47
	38.7	74.2	41.9
	47.6	62	44.2

## Sheet: Figure 5n
Figure 5n	Percent colocalization based on the nearest neighboring distance (NND) <40 nm
	% colocalization
	NG DOX(-)	HG DOX(-)	HG DOX(+)
	0.5406	0.3861	0.5423
	0.4921	0.4183	0.463
	0.5067	0.3571	0.5011
	0.4538	0.3938	0.4747

## Sheet: Figure 5l
Figure 5l	Object-based colocalization expressed by percent colocalization
	% colocalization
	NG DOX(-)	HG DOX(-)	HG DOX(+)
	50.4918	20.8961	30.5679
	52.3269	14.9351	21.3692
	54.9877	27.1691	63.6866
	55.2398	15.847	54.5017
	47.4522	44.3592	62.6457
	47.913	46.2366	58.5114

[truncated: 45 more sheets: Figure 5k, Figure 5i-image, Figure 5d-image, Figure 4h-image, Figure 4g-image, Figure 4d, Figure 4c, Figure 4b, Figure 3q, Figure 3p, Figure 3o, Figure 3n, Figure 3m, Figure 3l, Figure 3k, Figure 3j, Figure 3i, Figure 3g, Figure 3f, Figure 3e …]
