# Supplementary material for: NDUFS4 regulates cristae remodeling in diabetic kidney disease
Source: Nat Commun. 2024 Mar 4;15:1965. doi: 10.1038/s41467-024-46366-w (PMC10912198; doi:10.1038/s41467-024-46366-w)
Supplement: Supplementary file 4 — Source Data [file 41467_2024_46366_MOESM4_ESM.zip › Source Data File for supplementary data.xlsx]

## Sheet: Supplementary fig6c-image
Supplementary Fig6c-uncropped image

## Sheet: Supplementary figure 5d
Supple fig 5d	Histograms for nearest neighboring distance (NND)
	NG	HG	HG-DOX
	0.097588	2.23618	0.047168
	0.130523	2.37467	0.061996
	0.160777	3.11114	0.082952
	0.182523	3.20457	0.094514
	0.185349	3.21353	0.120908
	0.27178	3.54336	0.136476
	0.31448	4.05806	0.163115
	0.330998	4.1595	0.19836
	0.374136	4.16199	0.202139
	0.395589	4.50669	0.283177
	0.404146	4.56843	0.29632
	0.423572	4.81331	0.297864
	0.429509	5.38067	0.307366
	0.452735	6.14487	0.328528
	0.485826	6.33245	0.336026
	0.488202	6.56907	0.356468
	0.495836	6.72315	0.357155
	0.525906	7.14156	0.361863
	0.556481	7.42262	0.383407
	0.558938	7.67396	0.387232
	0.568496	8.05017	0.392154
	0.569856	8.06499	0.400074
	0.570231	8.20414	0.405176
	0.57996	8.26008	0.433185
	0.584709	8.35191	0.43373
	0.587891	8.9238	0.450311
	0.592601	9.10535	0.451196
	0.612712	9.11677	0.485461
	0.633416	9.20705	0.511813
	0.63855	9.24043	0.52261
	0.64027	10.1163	0.53698
	0.652046	10.1859	0.551454
	0.661982	10.2462	0.557444
	0.678255	10.2721	0.575558
	0.709994	10.5359	0.577168
	0.751329	11.0366	0.589509
	0.75919	11.6076	0.590596
	0.764904	11.8563	0.600054
	0.765821	11.871	0.612277
	0.768219	12.3747	0.612486
	0.790675	12.641	0.614915
	0.791306	13.3379	0.617507
	0.79666	14.4197	0.617529
	0.798993	14.4753	0.622263
	0.801227	14.6417	0.638725
	0.80706	14.6512	0.651225
	0.813751	14.6738	0.658411
	0.823497	14.7103	0.66244
	0.836716	15.0056	0.671806
	0.860964	15.4106	0.678667
	0.868913	15.5479	0.681137
	0.875127	16.0193	0.712016
	0.901579	16.0809	0.713218
	0.92687	16.5155	0.7139
	0.930171	16.7065	0.720715
	0.936509	16.8914	0.723969
	0.944814	16.9737	0.725201
	0.946803	17.7113	0.72608
	0.949293	17.8886	0.733724
	0.951004	17.9696	0.741422
	0.958283	17.9867	0.746364
	0.967905	18.2544	0.747314
	0.970038	18.7951	0.748266
	0.975996	18.8788	0.757085
	0.983674	19.2396	0.764578
	0.987031	19.4087	0.771006
	1.01841	19.9109	0.773285
	1.05427	20.2013	0.781294
	1.07771	20.3621	0.783346
	1.09415	20.556	0.792702
	1.09425	20.6028	0.794422
	1.10968	21.0785	0.809413
	1.13146	21.2048	0.815491
	1.13476	21.2264	0.816493
	1.15226	21.4023	0.831094
	1.15779	21.7455	0.831616
	1.15847	22.1078	0.832113
	1.17073	22.3346	0.84327
	1.17262	22.3464	0.845193
	1.17295	22.3928	0.853205
	1.20971	22.4006	0.861438
	1.21139	22.4394	0.861909
	1.21344	22.6078	0.866945
	1.21481	22.6579	0.897305
	1.22105	23.4505	0.91056
	1.25178	23.7273	0.925551
	1.25515	23.812	0.928965
	1.26643	23.8381	0.960846
	1.27075	23.8819	0.967062
	1.27271	23.8945	0.970484
	1.28054	23.9575	0.984551
	1.29066	24.1379	0.991975
	1.29087	24.287	0.998571
	1.31551	24.6661	0.999148
	1.32614	24.7323	1.0093
	1.33638	24.8768	1.01337
	1.34426	24.9007	1.03207
	1.35147	24.9655	1.03211
	1.35154	25.0875	1.04875
	1.36993	25.4218	1.05071
	1.37393	26.5127	1.05764
	1.37528	26.5479	1.06
	1.38339	26.5733	1.06156
	1.38459	26.5816	1.07092
	1.38754	26.6532	1.0796
	1.40446	27.8902	1.0865
	1.40769	28.006	1.09184
	1.41846	28.0972	1.09209
	1.42417	28.3843	1.09482
	1.44002	29.0117	1.12371
	1.44958	29.049	1.12474
	1.46079	29.1855	1.14797
	1.47748	29.5973	1.14916
	1.48489	29.9356	1.15823
	1.49096	30.8437	1.16086
	1.49159	31.1153	1.16195
	1.49539	31.175	1.16353
	1.50013	31.1959	1.16666
	1.50537	31.3849	1.16925
	1.51568	31.5836	1.17038
	1.53819	31.5908	1.17635
	1.54657	31.6429	1.18047
	1.5501	31.8167	1.18197
	1.5593	32.8297	1.18885
	1.55936	33.0061	1.1953
	1.56768	33.1107	1.20443
	1.56956	33.2283	1.20689
	1.57414	33.6721	1.2117
	1.58129	33.7476	1.22481
	1.59402	33.8429	1.22608
	1.59537	34.1034	1.22623
	1.59599	34.4177	1.23047
	1.59982	34.7551	1.23527
	1.60057	34.7716	1.23948
	1.60902	35.7599	1.24682
	1.62795	36.028	1.24966
	1.62922	36.409	1.25362
	1.6442	36.5602	1.25753
	1.65077	36.6842	1.25938
	1.65158	36.9397	1.2633
	1.65176	37.1437	1.26748
	1.65413	37.1922	1.27403
	1.66439	37.1994	1.27985
	1.66704	37.6406	1.28337
	1.67564	37.7207	1.28638
	1.67721	37.9104	1.29112
	1.68071	37.9807	1.29771
	1.68124	38.1693	1.29785
	1.69117	38.431	1.30189
	1.69594	38.9375	1.30356
	1.71088	39.109	1.30465
	1.71192	39.5126	1.30882
	1.72404	39.5138	1.31116
	1.72945	39.7631	1.31638
	1.74214	40.0893	1.32257
	1.7556	40.1964	1.3266
	1.75947	40.4378	1.32717
	1.76351	40.4859	1.32962
	1.76462	41.1495	1.3447
	1.77051	41.4283	1.3514
	1.77399	41.5993	1.3583
	1.77467	41.7612	1.36493
	1.7831	42.2977	1.36682
	1.78422	43.1236	1.37838
	1.78677	43.1292	1.40323
	1.79241	43.8324	1.41793
	1.79394	43.8527	1.42351
	1.79462	43.8762	1.43495
	1.81599	43.9556	1.4357
	1.82112	44.1028	1.43815
	1.8225	44.7584	1.453
	1.83588	44.8694	1.45592
	1.83642	44.9678	1.46671
	1.83753	45.3781	1.48308
	1.84692	45.4897	1.48923
	1.85475	45.6073	1.49047
	1.85578	45.7037	1.49538
	1.86286	45.7691	1.4972
	1.86822	45.9166	1.49839
	1.86964	45.9519	1.50366
	1.87861	46.231	1.51065
	1.89574	46.2427	1.51429
	1.90271	46.6566	1.52017
	1.90403	46.8406	1.5227
	1.91077	46.8801	1.53203
	1.91099	46.9524	1.53425
	1.91399	47.3403	1.54435
	1.93062	47.3721	1.54677
	1.94163	47.3832	1.54777
	1.94167	47.9131	1.55187
	1.94618	47.9581	1.55397
	1.94744	48.402	1.55636
	1.95346	48.5604	1.55638
	1.96073	48.69	1.5586
	1.96297	48.7683	1.55907
	1.96915	48.7853	1.56628
	1.97294	48.9699	1.57133
	1.97421	49.0929	1.57209
	1.97689	49.4515	1.57847
	1.97695	49.719	1.59083
	1.98906	49.9089	1.59629
	1.98917	50.6778	1.59994
	2.01273	50.8539	1.60118
	2.01437	51.0465	1.60235
	2.03052	51.182	1.60544
	2.03123	51.3441	1.61229
	2.03928	51.6261	1.61298
	2.0412	51.6878	1.61744
	2.04166	51.9062	1.62458
	2.043	51.9378	1.62796
	2.05642	52.3961	1.63425
	2.05791	52.5037	1.63573
	2.05822	52.6389	1.64103
	2.06614	52.9519	1.64209
	2.06842	53.5341	1.65098
	2.07757	53.5896	1.65521
	2.07762	53.771	1.66151
	2.07878	53.838	1.67035
	2.08572	53.935	1.67214
	2.08687	54.4209	1.67385
	2.09792	54.4968	1.68074
	2.09864	54.572	1.68123
	2.09939	54.5879	1.68799
	2.10731	54.7374	1.69182
	2.11488	55.7148	1.69612
	2.12013	55.8497	1.69884
	2.12193	56.0886	1.69895
	2.12259	56.5934	1.69899
	2.12465	56.735	1.70299
	2.13052	56.9176	1.70368
	2.13311	57.0607	1.70917
	2.13998	57.1284	1.70969
	2.1447	57.152	1.71002
	2.15139	57.6853	1.71487
	2.15377	57.8373	1.71597
	2.17396	57.926	1.72798
	2.17638	58.4169	1.74108
	2.1768	58.7685	1.74477
	2.18247	58.9122	1.74756
	2.19384	59.0451	1.74816
	2.19781	59.0635	1.75953
	2.19826	59.7013	1.76612
	2.20197	60.0579	1.768
	2.22051	60.4169	1.77245
	2.222	60.7993	1.78809
	2.23008	60.9956	1.78868
	2.23286	61.1703	1.79414
	2.23896	61.331	1.79553
	2.24374	61.941	1.80699
	2.24565	62.0526	1.81612
	2.25707	62.3338	1.82072
	2.26883	62.4879	1.83146
	2.27301	62.6829	1.83417
	2.27517	63.3514	1.83669
	2.28091	63.7405	1.84159
	2.28337	63.7648	1.84449
	2.29139	65.1468	1.84489
	2.30121	65.2591	1.84596
	2.31167	65.8292	1.84886
	2.32124	66.6581	1.85002
	2.32224	66.7582	1.85136
	2.32327	66.7667	1.85604
	2.3236	66.8965	1.85613
	2.33048	66.9117	1.86602
	2.33379	67.0565	1.8736
	2.3383	68.0533	1.89067
	2.34349	68.188	1.89349
	2.34746	68.2344	1.89494
	2.35063	68.3533	1.89851
	2.36503	68.5538	1.90223
	2.37011	68.701	1.90284
	2.37211	68.7915	1.90361
	2.37434	68.8535	1.90455
	2.38431	68.895	1.91417
	2.39105	69.7202	1.91432
	2.39285	69.9152	1.91792
	2.40834	70.1545	1.92103
	2.41401	70.2414	1.92764
	2.41577	70.659	1.92901
	2.41662	70.672	1.93239
	2.42026	71.4585	1.94262
	2.42652	71.7575	1.94489
	2.43604	71.7652	1.94508
	2.43987	72.3302	1.94894
	2.44216	72.8253	1.95795
	2.44743	72.9189	1.958
	2.45262	73.0197	1.95962
	2.46669	73.2332	1.96095
	2.46881	73.2935	1.96429
	2.46907	73.4111	1.96431
	2.47307	73.6142	1.97092
	2.47326	73.6476	1.97444
	2.47366	73.7171	1.97757
	2.47732	73.7552	1.988
	2.47837	74.0573	1.99296
	2.48523	74.2666	1.99314
	2.48587	74.5367	1.99651
	2.49749	75.412	2.00229
	2.50444	77.6989	2.00277
	2.51126	78.5373	2.0037
	2.51465	78.6305	2.00372
	2.51632	78.7893	2.00955
	2.51826	79.1937	2.01496
	2.52905	80.1801	2.01732
	2.52963	80.2222	2.02784
	2.53913	81.0172	2.02959
	2.54599	81.0241	2.03724
	2.5511	81.3549	2.04583
	2.55187	81.45	2.04862
	2.55466	82.2736	2.04962
	2.55685	82.5478	2.05579
	2.56485	82.9912	2.0579
	2.56898	84.1126	2.06922
	2.58215	84.4282	2.07474
	2.588	85.2306	2.07836
	2.59144	85.4426	2.08369
	2.59532	86.0076	2.08563
	2.60068	86.0412	2.08643
	2.60553	86.1348	2.08764
	2.61356	86.9777	2.08782
	2.61566	87.2714	2.09149
	2.61956	87.4685	2.09268
	2.62169	87.6965	2.09422
	2.62574	88.3271	2.09496
	2.6302	88.9625	2.10506
	2.63128	89.1997	2.10558
	2.63241	89.468	2.10769
	2.63357	89.8712	2.10891
	2.63392	90.2191	2.11062
	2.63663	90.7903	2.11181
	2.63865	91.411	2.11559
	2.64053	91.7209	2.11973
	2.6428	91.9015	2.12289
	2.64827	92.1746	2.12722
	2.65089	92.477	2.13199
	2.65299	92.4976	2.13831
	2.66926	93.2762	2.15282
	2.68134	93.4489	2.15584
	2.68545	94.0393	2.15662
	2.69186	94.0457	2.15959
	2.70057	94.1659	2.16195
	2.70488	94.6902	2.1666
	2.70819	95.1944	2.17174
	2.71035	95.816	2.17482
	2.71715	96.4906	2.18224
	2.72228	96.5287	2.19193
	2.73039	97.7843	2.19626
	2.73081	97.9907	2.20111
	2.73117	98.2297	2.20363
	2.7338	98.4016	2.22206
	2.73819	98.9171	2.22236
	2.74015	98.9975	2.22256
	2.74259	99.0598	2.2226
	2.74516	99.7545	2.2229
	2.74746	101.134	2.22531
	2.74831	101.307	2.22572
	2.75321	101.895	2.22613
	2.76696	101.998	2.22878
	2.76822	101.999	2.23098
	2.77239	102.63	2.23677
	2.77384	103	2.23736
	2.77515	103.24	2.23895
	2.78607	103.368	2.23953
	2.79337	103.781	2.24125
	2.79357	104.256	2.24879
	2.79574	104.302	2.24974
	2.80405	104.964	2.24993
	2.8068	105.025	2.26161
	2.81243	105.403	2.27707
	2.81873	106.454	2.2843
	2.82249	106.54	2.28577
	2.8268	106.853	2.30904
	2.82978	106.868	2.31884
	2.83831	106.942	2.32304
	2.84259	106.985	2.32432
	2.84524	107.09	2.32816
	2.84746	107.89	2.33317
	2.85463	108.022	2.33786
	2.8585	108.129	2.3385
	2.8634	108.394	2.33878
	2.87621	108.493	2.34702
	2.87828	108.589	2.34845
	2.8816	108.999	2.35912
	2.8868	109.011	2.36265
	2.88781	109.398	2.36506
	2.89001	109.45	2.36637
	2.89455	109.5	2.36877
	2.89461	109.533	2.37783
	2.89887	110.13	2.37807
	2.90066	110.25	2.38587
	2.91503	110.344	2.38771
	2.9218	110.488	2.38798
	2.92192	110.528	2.39615
	2.92552	111.542	2.39923
	2.93364	111.753	2.40684
	2.93959	112.265	2.40971
	2.95034	112.306	2.41264
	2.95684	112.352	2.41722
	2.96767	112.405	2.41731
	2.96853	112.568	2.41903
	2.96904	112.77	2.42696
	2.97162	112.878	2.43126
	2.97226	113.02	2.43365
	2.97226	113.559	2.43498
	2.97552	113.824	2.43517
	2.98485	114.09	2.43827
	2.98932	114.246	2.4393
	2.99251	114.502	2.44149
	3.00536	114.939	2.44494
	3.00863	115.24	2.44563
	3.01788	115.301	2.44856
	3.02415	115.31	2.44944
	3.03491	115.947	2.45087
	3.03539	116.055	2.45578
	3.04195	116.12	2.45825
	3.04498	116.207	2.4679
	3.04694	116.385	2.47077
	3.05962	116.46	2.471
	3.07004	116.48	2.47225
	3.07095	116.573	2.48503
	3.07121	116.585	2.49629
	3.07243	116.757	2.5017
	3.08124	117.243	2.50354
	3.08139	117.255	2.50363
	3.1046	117.322	2.50407
	3.11484	117.861	2.50864
	3.11528	117.89	2.51856
	3.13154	118.098	2.52534
	3.13275	118.524	2.5261
	3.13445	118.626	2.52686
	3.1383	118.733	2.53117
	3.13906	119.043	2.54008
	3.14485	120.01	2.54397
	3.14516	120.013	2.54826
	3.14911	120.485	2.55148
	3.15099	120.562	2.55723
	3.15155	121.235	2.55769
	3.1547	121.249	2.55866
	3.15615	122.044	2.5662
	3.15966	122.046	2.57321
	3.16488	122.156	2.59389
	3.17434	122.172	2.59474
	3.17981	122.672	2.59588
	3.18029	122.731	2.59948
	3.18148	122.76	2.60259
	3.18283	122.763	2.60539
	3.18632	122.903	2.60794
	3.19227	122.945	2.60943
	3.19597	123.225	2.61385
	3.19776	123.296	2.61529
	3.20259	123.719	2.61604
	3.21454	123.835	2.62405
	3.22014	123.868	2.62806
	3.22248	123.902	2.62985
	3.22988	124.103	2.63004
	3.23045	124.13	2.6318
	3.23127	124.685	2.63568
	3.24252	124.788	2.63915
	3.24342	125.156	2.63923
	3.24466	125.344	2.64066
	3.24625	125.929	2.64454
	3.24687	126.393	2.6522
	3.25107	126.546	2.65447
	3.25143	126.584	2.65714
	3.2531	126.762	2.65809
	3.25654	126.926	2.65837
	3.25885	126.974	2.66543
	3.25933	127.062	2.6657
	3.26097	127.154	2.6661
	3.26474	127.279	2.66668
	3.27067	127.359	2.67091
	3.27148	127.376	2.67148
	3.2853	127.531	2.68445
	3.29458	127.588	2.68664
	3.29714	127.64	2.68711
	3.29938	127.7	2.68853
	3.30407	127.903	2.68944
	3.31008	127.942	2.69348
	3.3208	128.282	2.69593
	3.32522	128.331	2.70017
	3.32607	128.362	2.70401
	3.33231	128.443	2.70466
	3.33451	128.509	2.7129
	3.3365	128.651	2.72877
	3.34083	128.934	2.72887
	3.3553	129.04	2.7295
	3.3556	129.229	2.72975
	3.35744	129.231	2.73297
	3.35886	129.231	2.73838
	3.35993	129.568	2.74104
	3.36279	129.82	2.74228
	3.36549	129.951	2.74455
	3.37112	130.346	2.74515
	3.38356	130.518	2.74834
	3.38792	130.617	2.74982
	3.39896	130.806	2.75333
	3.40403	130.813	2.75481
	3.40762	130.907	2.75564
	3.41434	130.944	2.75816
	3.41747	130.949	2.76579
	3.42788	131.065	2.76702
	3.43409	131.177	2.76998
	3.43448	131.341	2.77448
	3.43703	131.393	2.78326
	3.43784	131.462	2.78406
	3.45048	131.581	2.80423
	3.45298	131.811	2.80626
	3.45514	131.842	2.81118
	3.45718	131.878	2.81276
	3.48054	131.976	2.8194
	3.48688	131.981	2.82131
	3.49373	132.086	2.82614
	3.49938	132.162	2.82646
	3.50104	132.424	2.82824
	3.50481	132.518	2.83378
	3.50942	132.577	2.83898
	3.51086	133.192	2.84179
	3.5239	133.371	2.84655
	3.53127	133.525	2.84791
	3.53592	133.605	2.84794
	3.53739	134.118	2.85346
	3.54835	134.177	2.86092
	3.55133	134.326	2.86118
	3.55326	134.401	2.86522
	3.55341	134.561	2.87541
	3.55461	134.674	2.88284
	3.5598	134.72	2.88657
	3.56917	134.891	2.89194
	3.57102	135.096	2.89427
	3.57167	135.14	2.91222
	3.58692	135.203	2.91904
	3.58784	135.361	2.91966
	3.59377	135.699	2.92157
	3.59686	135.856	2.92978
	3.59986	136.071	2.93018
	3.61244	136.155	2.93049
	3.61387	136.354	2.93117
	3.61585	136.614	2.93372
	3.6203	136.729	2.93459
	3.62815	137.272	2.93823
	3.63998	137.412	2.94246
	3.65766	137.503	2.94436
	3.66365	137.503	2.94461
	3.66512	137.657	2.94512
	3.67836	137.774	2.94841
	3.68001	137.827	2.95082
	3.68183	138.104	2.95328
	3.68187	138.561	2.95343
	3.68381	138.572	2.96123
	3.68461	138.642	2.96387
	3.68592	138.732	2.96442
	3.69059	138.753	2.9655
	3.692	138.779	2.9679
	3.69549	138.99	2.97329
	3.70424	139.014	2.97711
	3.71774	139.237	2.97792
	3.72914	139.259	2.98808
	3.73303	139.416	2.98899
	3.73368	139.545	2.99098
	3.73682	139.679	2.99134
	3.74172	140.251	2.99142
	3.74502	140.333	2.99761
	3.75133	140.525	3.00128
	3.75493	140.96	3.00464
	3.77092	141.025	3.0114
	3.77128	141.039	3.01752
	3.77576	141.047	3.01854
	3.78633	141.296	3.02299
	3.78761	141.628	3.02651
	3.78806	141.882	3.02689
	3.79188	142.03	3.03598
	3.80229	142.27	3.04723
	3.80814	142.277	3.05268
	3.82025	142.505	3.05355
	3.82371	142.584	3.05748
	3.82748	142.608	3.05923
	3.82782	142.637	3.06246
	3.82991	142.68	3.06899
	3.83083	142.691	3.06973
	3.83488	142.725	3.06992
	3.84469	142.741	3.07082
	3.84671	142.769	3.07264
	3.85501	142.817	3.07478
	3.85557	142.856	3.07727
	3.86468	143.574	3.08561
	3.86843	143.838	3.08597
	3.87059	143.932	3.08857
	3.88193	144.153	3.08956
	3.89434	144.246	3.09076
	3.90739	144.259	3.09377
	3.9097	144.281	3.09816
	3.91117	144.318	3.09835
	3.91148	144.53	3.09892
	3.91281	144.85	3.10149
	3.91456	145.011	3.10493
	3.93097	145.036	3.10757
	3.93412	145.08	3.10892
	3.94466	145.09	3.11149
	3.94901	145.273	3.1133
	3.95089	145.433	3.11445
	3.97542	145.739	3.11561
	3.98262	145.774	3.13038
	3.99064	145.83	3.13357
	3.9932	145.917	3.13503
	3.99805	146.017	3.13672
	4.00612	146.048	3.13697
	4.00744	146.333	3.13737
	4.01427	146.617	3.13773
	4.01959	146.652	3.13932
	4.02932	146.652	3.14489
	4.05134	146.812	3.14727
	4.05993	146.962	3.15201
	4.06299	147.027	3.15863
	4.06777	147.135	3.15956
	4.07031	147.322	3.16121
	4.08339	147.371	3.16314
	4.08713	147.378	3.16564
	4.0911	147.759	3.16619
	4.0943	147.878	3.16768
	4.10542	147.901	3.16944
	4.10737	148.025	3.17336
	4.11211	148.032	3.17348
	4.11724	148.09	3.17797
	4.12713	148.261	3.18131
	4.12845	148.553	3.18141
	4.13634	148.713	3.18604
	4.13774	149.443	3.18836
	4.13791	149.48	3.18949
	4.14163	149.638	3.19042
	4.1494	149.676	3.19278
	4.15046	149.903	3.1941
	4.15669	150.097	3.19895
	4.15857	150.192	3.21013
	4.16237	150.474	3.22099
	4.16621	150.525	3.22218
	4.1676	150.538	3.23099
	4.17034	150.604	3.23143
	4.17098	150.703	3.23308
	4.18127	150.87	3.2374
	4.18439	151.218	3.24709
	4.19231	151.303	3.24814
	4.19297	151.692	3.25118
	4.19349	151.79	3.25299
	4.21635	151.883	3.25306
	4.22669	151.945	3.2551
	4.23135	152.007	3.25748
	4.23226	152.319	3.25984
	4.24819	152.441	3.26799
	4.25895	152.577	3.28914
	4.26342	152.73	3.28947
	4.26426	152.764	3.29145
	4.2732	152.787	3.29165
	4.27378	153.157	3.29315
	4.27477	153.328	3.29418
	4.27591	153.348	3.29641
	4.27637	153.512	3.30314
	4.27785	153.546	3.30733
	4.27925	153.589	3.32118
	4.27989	153.633	3.32679
	4.28917	153.68	3.3283
	4.29522	153.831	3.33572
	4.30089	153.921	3.33933
	4.30698	154.028	3.34391
	4.30987	154.095	3.35935
	4.31246	154.188	3.36257
	4.31282	154.42	3.3626
	4.32051	154.426	3.36703
	4.32928	154.503	3.36867
	4.33362	154.584	3.3762
	4.33437	154.72	3.37954
	4.34767	154.949	3.38076
	4.34802	155.308	3.38173
	4.34979	155.749	3.39252
	4.3524	155.916	3.40226
	4.36216	156.115	3.40245
	4.36291	156.161	3.40434
	4.365	156.27	3.40564
	4.36629	156.371	3.40683
	4.37028	156.543	3.41244
	4.37083	156.559	3.4126
	4.38634	156.561	3.41661
	4.38635	157.055	3.4188
	4.38726	157.219	3.42987
	4.39157	157.22	3.43389
	4.39865	157.321	3.43649
	4.39867	157.447	3.43661
	4.39952	157.493	3.43905
	4.40352	158.098	3.4417
	4.40644	158.712	3.44672
	4.40792	158.807	3.45534
	4.41038	159.138	3.46612
	4.42763	159.212	3.47133
	4.4277	159.248	3.47773
	4.43517	159.277	3.47889
	4.44221	159.301	3.48308
	4.44545	159.671	3.48567
	4.4529	160.205	3.48833
	4.45349	161.03	3.48843
	4.45374	161.246	3.5019
	4.46047	161.393	3.50312
	4.46601	161.594	3.50465
	4.47263	161.768	3.50516
	4.47536	161.839	3.50746
	4.4767	162.13	3.51045
	4.48439	162.226	3.51237
	4.49303	162.275	3.51601
	4.50571	162.641	3.51925
	4.50582	162.938	3.52083
	4.50593	163.141	3.52358
	4.50886	163.591	3.53026
	4.51218	163.89	3.54693
	4.51222	164.611	3.56107
	4.51856	164.792	3.56596
	4.52227	165.279	3.56663
	4.5247	165.407	3.56792
	4.5442	165.637	3.56855
	4.55399	165.711	3.57051
	4.56922	165.943	3.57247
	4.56947	166.084	3.5754
	4.57153	166.191	3.59278
	4.58767	166.192	3.59758
	4.59898	166.867	3.59762
	4.61305	167.358	3.60612
	4.61568	167.513	3.61048
	4.61703	168.003	3.62008
	4.61812	168.355	3.6205
	4.61994	168.856	3.62118
	4.62233	168.969	3.62535
	4.638	171.172	3.6266
	4.63995	171.422	3.6281
	4.64115	171.538	3.63392
	4.6532	171.736	3.63735
	4.67389	171.954	3.63845
	4.67568	172.113	3.63924
	4.6812	172.177	3.65167
	4.6842	172.254	3.66054
	4.68464	172.331	3.67308
	4.69934	172.431	3.67455
	4.7102	172.933	3.67506
	4.71039	173.163	3.69654
	4.71458	173.385	3.69655
	4.7154	173.688	3.69668
	4.72278	174.32	3.69851
	4.72905	174.856	3.70232
	4.7374	174.89	3.70467
	4.73952	175.316	3.70486
	4.74591	175.481	3.71385
	4.75188	175.704	3.71464
	4.75431	176.046	3.71884
	4.75563	176.222	3.7212
	4.76181	176.392	3.72397
	4.76678	177.064	3.73114
	4.76864	177.942	3.73197
	4.77045	178.127	3.73311
	4.77131	178.417	3.74689
	4.77352	178.525	3.75306
	4.77407	178.547	3.76116
	4.79	178.615	3.76166
	4.79034	178.733	3.76287
	4.80312	178.887	3.76712
	4.80394	179.408	3.77201
	4.82524	179.452	3.77351
	4.82733	179.928	3.78193
	4.82733	180.209	3.78851
	4.82762	180.496	3.79549
	4.83684	180.632	3.79903
	4.84262	180.819	3.8082
	4.84349	180.845	3.81177
	4.84408	181.389	3.81191
	4.84668	182.273	3.81772
	4.86482	182.481	3.82818
	4.86854	182.69	3.83229
	4.87346	182.719	3.83516
	4.88285	182.796	3.83573
	4.90758	182.939	3.8379
	4.92582	183.249	3.84156
	4.92721	183.494	3.84521
	4.9393	183.841	3.84809
	4.94936	184.291	3.84905
	4.95412	184.478	3.85017
	4.95733	184.528	3.85344
	4.95798	184.624	3.85494
	4.95812	184.864	3.8577
	4.96261	185.055	3.86196
	4.96906	186.057	3.86798
	4.97412	186.162	3.87142
	4.97781	186.772	3.87221
	4.98827	186.789	3.88236
	4.99062	186.919	3.88338
	5.00117	186.989	3.88854
	5.00489	187.382	3.89286
	5.00677	188.321	3.90885
	5.01617	188.359	3.91334
	5.0189	188.919	3.91599
	5.02689	189.643	3.91942
	5.02987	190.374	3.93087
	5.03378	191.313	3.93593
	5.03712	193.164	3.93602
	5.0384	193.48	3.9367
	5.0437	193.768	3.94401
	5.04377	194.227	3.94492
	5.05918	194.408	3.94536
	5.06199	195.144	3.94787
	5.06353	195.381	3.94844
	5.06725	197.702	3.95253
	5.07377	197.987	3.956
	5.08175	198.242	3.96333
	5.08713	198.271	3.96563
	5.08747	198.348	3.97977
	5.08798	198.391	3.98589
	5.09315	198.537	3.99322
	5.09898	199.093	3.99801
	5.10059	199.822	4.00164
	5.10121	199.98	4.00935
	5.1058	200.069	4.01784
	5.11774	200.074	4.01914
	5.11862	201.066	4.02005
	5.12121	201.373	4.02169
	5.14742	201.663	4.02201
	5.15353	201.846	4.02241
	5.16743	201.967	4.02249
	5.17612	202.631	4.02262
	5.17751	202.652	4.02638
	5.19523	202.824	4.02662
	5.21676	202.91	4.03052
	5.2174	203.309	4.03989
	5.23137	203.417	4.04017
	5.23692	203.706	4.04083
	5.23694	204.468	4.04265
	5.24002	204.612	4.04549
	5.25338	204.898	4.04605
	5.25412	205.435	4.04994
	5.26818	206.153	4.05296
	5.27088	206.623	4.0539
	5.27577	206.685	4.05567
	5.2792	207.846	4.06253
	5.30701	209.654	4.06818
	5.30945	211.163	4.07115
	5.31508	211.264	4.08277
	5.3154	211.334	4.08445
	5.31689	212.696	4.08753
	5.32196	213.105	4.08899
	5.32286	214.975	4.09033
	5.33088	215.108	4.09185
	5.33561	215.318	4.09578
	5.33805	215.785	4.09899
	5.34362	220.913	4.09924
	5.34392	221.661	4.10258
	5.35091	222.087	4.10972
	5.36063	222.724	4.11144
	5.36538	223.665	4.11145
	5.36759	223.835	4.11362
	5.37155	224.038	4.11575
	5.37941	226.812	4.12051
	5.38063	227.374	4.12554
	5.38377	232.479	4.12804
	5.38558	233.215	4.12858
	5.39855	234.437	4.1447
	5.39986	235.587	4.14504
	5.4092	238.293	4.14574
	5.41768	239.141	4.1508
	5.42773	239.162	4.18253
	5.42833	239.284	4.19359
	5.43185	239.574	4.20076
	5.43337	239.881	4.20114
	5.444	240.182	4.2016
	5.44438	240.225	4.21093
	5.44491	240.291	4.21483
	5.44825	241.197	4.21671
	5.45134	241.565	4.22048
	5.45647	242.514	4.22515
	5.45726	242.713	4.22544
	5.46676	243.143	4.22576
	5.46882	243.63	4.22606
	5.47203	243.843	4.22609
	5.47611	244.041	4.2272
	5.48659	247.256	4.23329
	5.49653	247.381	4.23658
	5.49797	250.694	4.24008
	5.5029	251.163	4.24328
	5.50828	251.537	4.24334
	5.50855	255.451	4.24995
	5.5097	257.093	4.25363
	5.51035	262.745	4.26001
	5.51591	263.065	4.26097
	5.51606	263.881	4.27257
	5.51677	264.534	4.27414
	5.51761	266.248	4.27837
	5.51782	267.643	4.27886
	5.51997	267.688	4.27984
	5.52367	268.569	4.28023
	5.52514	271.577	4.28381
	5.533	272.719	4.28529
	5.53509	278.622	4.28814
	5.53988	279.11	4.29649
	5.54073	283.993	4.30322
	5.54135	284.478	4.30591
	5.54727	285.13	4.30956
	5.56099	293.126	4.31163
	5.5617	293.661	4.3173
	5.56521	296.608	4.31746
	5.56891	298.168	4.31804
	5.57451	302.416	4.32712
	5.57935	307.094	4.32731
	5.58235	308.308	4.33045
	5.58565	308.81	4.33294
	5.59472	309.446	4.3376
	5.59475	311.241	4.33877
	5.5964	311.428	4.35537
	5.60188	312.284	4.37076
	5.60632	313.323	4.37131
	5.61253	314.676	4.37567
	5.61671	317.094	4.37597
	5.61893	317.56	4.38415
	5.63025	328.85	4.38727
	5.63047	333.985	4.3948
	5.63094	334.659	4.39557
	5.63598	341.877	4.39773
	5.64778	342.12	4.40715
	5.66275	343.87	4.40973
	5.66563	344.409	4.4203
	5.67195	346.203	4.42753
	5.67785	347.711	4.42924
	5.71224	349.199	4.43918
	5.72218	349.21	4.44027
	5.72392	349.584	4.44445
	5.74561	351.375	4.4488
	5.75151	351.411	4.45058
	5.75289	351.469	4.4527
	5.75885	353.132	4.4539
	5.7597	353.468	4.45629
	5.76346	353.519	4.46306
	5.78212	354.753	4.46437
	5.78361	356.323	4.47116
	5.79006	356.799	4.47286
	5.79098	357.241	4.47527
	5.79126	357.465	4.47566
	5.80774	359.752	4.47941
	5.8143	360.979	4.48273
	5.82242	362.071	4.48407
	5.83364	362.733	4.48563
	5.83529	363.303	4.49052
	5.84335	363.385	4.49416
	5.84772	364.43	4.50253
	5.8515	364.499	4.50396
	5.85627	365.712	4.5074
	5.86583	365.767	4.51447
	5.87672	365.789	4.51502
	5.89481	365.839	4.51702
	5.91521	366.302	4.52123
	5.91607	366.791	4.53294
	5.92601	367.478	4.54035
	5.93763	367.74	4.54483
	5.94385	367.795	4.54535
	5.94561	367.827	4.54578
	5.94645	368.129	4.55453
	5.94921	368.72	4.56267
	5.95326	369.088	4.58049
	5.95673	369.253	4.58142
	5.96537	369.734	4.58485
	5.9736	369.808	4.59101
	5.97601	370.423	4.59273
	5.97848	371.304	4.59311
	5.98627	371.33	4.6075
	5.99567	372.007	4.61726
	5.99792	372.291	4.61843
	6.00489	372.347	4.62014
	6.01095	372.595	4.62352
	6.01498	372.66	4.62371
	6.02161	373.232	4.64182
	6.02231	373.817	4.64653
	6.02629	373.982	4.65409
	6.03438	374.091	4.65536
	6.04103	374.349	4.65859
	6.04119	375.107	4.66187
	6.04329	375.177	4.6676
	6.04755	375.18	4.66879
	6.05776	375.7	4.67405
	6.06574	375.972	4.67454
	6.07256	376.079	4.68137
	6.07991	376.324	4.68357
	6.07996	376.933	4.68742
	6.09041	377.013	4.7003
	6.1082	377.225	4.70546
	6.12062	377.407	4.70718
	6.12537	377.793	4.70977
	6.13856	377.95	4.71535
	6.14309	378.419	4.72071
	6.14779	378.42	4.73274
	6.148	379.622	4.73623
	6.14926	379.907	4.74223
	6.15196	381.393	4.75254
	6.16926	382.413	4.75468
	6.17549	382.487	4.76
	6.18265	382.595	4.77165
	6.18336	382.929	4.77499
	6.18483	382.936	4.77756
	6.20376	384.059	4.77907
	6.20693	385.384	4.79048
	6.21563	385.517	4.79248
	6.22571	385.533	4.79278
	6.24141	385.592	4.79486
	6.24498	386.202	4.80362
	6.24529	387.058	4.80581
	6.25684	387.112	4.81073
	6.26016	387.318	4.815
	6.26276	387.357	4.82148
	6.26308	387.401	4.83158
	6.27443	387.443	4.83825
	6.27815	387.511	4.84645
	6.27941	387.81	4.855
	6.28284	388.058	4.85733
	6.28287	389.409	4.86668
	6.29779	389.659	4.87397
	6.29894	389.966	4.87626
	6.30237	390.341	4.878
	6.31232	391.84	4.88484
	6.31609	392.218	4.8933
	6.3187	392.284	4.89537
	6.31959	392.688	4.89852
	6.32057	393.953	4.90054
	6.32561	394.365	4.90443
	6.33554	394.409	4.9139
	6.34672	394.413	4.91912
	6.34844	395.034	4.92758
	6.35514	396.134	4.93583
	6.35977	397.02	4.94226
	6.36471	399.49	4.94281
	6.36601	400.94	4.94566
	6.36831	401.323	4.95493
	6.37184	404.898	4.95598
	6.38251	461.945	4.96155
	6.38849	462.226	4.9652
	6.38918	477.296	4.9699
	6.38962	477.799	4.9729
	6.39149	477.873	4.97738
	6.40388	487.468	4.97844
	6.40632	488.24	4.9817
	6.40965	490.749	4.98368
	6.41511	494.886	4.98825
	6.42863	495.96	4.99935
	6.43591	496.586	5.00012
	6.44214	498.325	5.00511
	6.44298	498.428	5.0054
	6.44627	0.293327	5.00736
	6.45692	0.300765	5.00951
	6.46039	0.32245	5.01271
	6.4699	0.339183	5.01542
	6.47429	0.38965	5.01666
	6.47455	0.410235	5.02219
	6.48072	0.458457	5.02344
	6.48197	0.487495	5.03321
	6.48957	0.553198	5.03896
	6.49972	0.565567	5.04149
	6.50349	0.581417	5.05004
	6.50463	0.593617	5.05256
	6.50703	0.640956	5.06215
	6.50707	0.711618	5.06418
	6.50922	0.738354	5.06434
	6.51434	0.759085	5.06815
	6.51744	0.773146	5.06954
	6.51766	0.787769	5.0884
	6.52152	0.795784	5.08979
	6.54236	0.797436	5.0913
	6.5479	0.848668	5.09157
	6.54893	0.855595	5.09698
	6.55799	0.860738	5.09883
	6.56217	0.86327	5.09936
	6.57209	0.895869	5.1021
	6.57789	0.908765	5.1046
	6.59373	0.928346	5.10608
	6.60104	0.930402	5.11182
	6.61823	0.937106	5.11468
	6.61944	0.979611	5.11821
	6.64773	1.00804	5.12263
	6.66085	1.01267	5.1249
	6.66255	1.06306	5.12864
	6.66288	1.06736	5.13374
	6.67019	1.08466	5.14046
	6.67074	1.09736	5.16326
	6.67187	1.11936	5.16981
	6.67814	1.12676	5.1701
	6.68236	1.1508	5.1707
	6.68329	1.17319	5.18153
	6.70757	1.18099	5.18166
	6.74934	1.20494	5.18445
	6.75157	1.21918	5.18668
	6.75366	1.23031	5.19199
	6.79799	1.24935	5.1926
	6.7997	1.26167	5.19486
	6.80424	1.27008	5.20217
	6.8049	1.27579	5.20277
	6.80761	1.30606	5.20527
	6.81409	1.30851	5.208
	6.82153	1.3249	5.21051
	6.82384	1.33706	5.21467
	6.82464	1.35043	5.21769
	6.82553	1.36578	5.2207
	6.8323	1.37117	5.22145
	6.83849	1.38844	5.22931
	6.84194	1.4048	5.24179
	6.84196	1.43374	5.24469
	6.84979	1.45803	5.24505
	6.868	1.49025	5.24647
	6.87381	1.50745	5.25645
	6.8777	1.52404	5.26239
	6.87781	1.55274	5.27078
	6.89192	1.55663	5.27383
	6.91325	1.56012	5.27426
	6.91397	1.57261	5.2756
	6.9223	1.57578	5.27764
	6.92251	1.57926	5.28123
	6.93391	1.59776	5.28958
	6.94657	1.61533	5.29536
	6.9558	1.62367	5.29787
	6.96781	1.62594	5.298
	6.97159	1.63646	5.29871
	6.97304	1.65115	5.3017
	6.97313	1.65262	5.30368
	6.9744	1.65406	5.30626
	6.98098	1.6784	5.31602
	6.98923	1.69277	5.31751
	6.99303	1.70507	5.32053
	7.01779	1.70581	5.32611
	7.0188	1.70804	5.3273
	7.03193	1.73487	5.33009
	7.03556	1.74472	5.33062
	7.03812	1.75307	5.33379
	7.03837	1.75333	5.33493
	7.04104	1.75402	5.33639
	7.04599	1.7683	5.33673
	7.05308	1.77404	5.3368
	7.05928	1.77725	5.3375
	7.06925	1.78618	5.3376
	7.08076	1.78728	5.34305
	7.0964	1.80621	5.34497
	7.09757	1.81992	5.34668
	7.09913	1.82261	5.35323
	7.10028	1.82832	5.35392
	7.10057	1.82889	5.36064
	7.10163	1.83743	5.36575
	7.11331	1.83864	5.37249
	7.11866	1.84798	5.37385
	7.12312	1.85588	5.37487
	7.12538	1.89535	5.39042
	7.14869	1.89638	5.39184
	7.15153	1.90765	5.39382
	7.15494	1.92259	5.39547
	7.16196	1.94606	5.39624
	7.16592	1.95598	5.40147
	7.17495	1.95718	5.4019
	7.17863	1.97136	5.40227
	7.1804	2.00167	5.40321
	7.18042	2.02494	5.4064
	7.18652	2.0252	5.41149
	7.19965	2.03312	5.41385
	7.22005	2.04404	5.41485
	7.23021	2.04634	5.42048
	7.23102	2.08148	5.42093
	7.23694	2.09368	5.42486
	7.24249	2.11374	5.42841
	7.26034	2.13242	5.42896
	7.27611	2.15643	5.43396
	7.27994	2.18197	5.43461
	7.28451	2.18464	5.43554
	7.28776	2.22367	5.43826
	7.29004	2.23877	5.44278
	7.29363	2.23917	5.44465
	7.30087	2.2395	5.44603
	7.30109	2.26929	5.44883
	7.30576	2.26952	5.45274
	7.30929	2.29556	5.45312
	7.31555	2.30726	5.45463
	7.31675	2.32065	5.45906
	7.31923	2.3254	5.46041
	7.3236	2.33408	5.46155
	7.33766	2.33624	5.46748
	7.3437	2.33679	5.46772
	7.35099	2.34013	5.47326
	7.35258	2.3432	5.47956
	7.3699	2.35262	5.48129
	7.37113	2.35547	5.4825
	7.37117	2.36295	5.48418
	7.37151	2.40126	5.48592
	7.37947	2.4205	5.48965
	7.37949	2.42476	5.48981
	7.39024	2.44804	5.50084
	7.40346	2.46619	5.50148
	7.41391	2.46699	5.5055
	7.42182	2.49536	5.51088
	7.42183	2.5221	5.51097
	7.42368	2.52895	5.51154
	7.44231	2.53452	5.51902
	7.44553	2.53779	5.52035
	7.45069	2.55627	5.52246
	7.45696	2.56373	5.52593
	7.45931	2.5695	5.53993
	7.46061	2.57004	5.54624
	7.46229	2.57427	5.54893
	7.47457	2.58661	5.55215
	7.47484	2.59451	5.55218
	7.47833	2.61355	5.55431
	7.48532	2.62916	5.55586
	7.49248	2.63376	5.55616
	7.51336	2.63385	5.55756
	7.51391	2.64763	5.5594
	7.52058	2.66361	5.56314
	7.53911	2.68944	5.56388
	7.55251	2.68969	5.56622
	7.55741	2.69077	5.56848
	7.56127	2.713	5.56952
	7.58109	2.71587	5.57142
	7.59153	2.71952	5.57266
	7.59199	2.71995	5.57554
	7.59569	2.72068	5.57816
	7.60882	2.72388	5.57885
	7.61248	2.72673	5.58399
	7.61259	2.72921	5.58619
	7.61494	2.74282	5.58898
	7.62073	2.74559	5.60348
	7.63055	2.74622	5.60694
	7.64005	2.77041	5.61271
	7.64853	2.7714	5.61454
	7.6579	2.77228	5.61791
	7.65939	2.77811	5.62113
	7.65991	2.77992	5.62663
	7.66101	2.78296	5.62918
	7.67197	2.78602	5.63211
	7.67403	2.78849	5.63576
	7.68053	2.79951	5.63624
	7.69818	2.80043	5.65696
	7.70414	2.80219	5.66545
	7.70448	2.80427	5.66654
	7.71036	2.81238	5.67708
	7.71044	2.82066	5.67937
	7.71574	2.82467	5.67985
	7.73045	2.82969	5.68435
	7.73609	2.84197	5.69527
	7.73813	2.8441	5.70212
	7.74446	2.85745	5.70662
	7.75657	2.86581	5.71253
	7.75842	2.88122	5.71391
	7.75909	2.89966	5.71699
	7.77801	2.91191	5.7242
	7.78075	2.92497	5.72452
	7.78175	2.94018	5.72685
	7.78245	2.94712	5.72806
	7.7875	2.95396	5.73749
	7.79427	2.96186	5.74228
	7.80589	2.97119	5.7447
	7.8172	2.9767	5.74914
	7.81894	2.99171	5.7519
	7.83235	2.99473	5.75581
	7.84636	3.02433	5.7607
	7.85073	3.02658	5.76416
	7.85643	3.02932	5.7706
	7.86017	3.04243	5.77183
	7.8681	3.05149	5.77285
	7.87475	3.05913	5.77613
	7.8764	3.06622	5.77685
	7.87758	3.09524	5.78095
	7.881	3.11114	5.78807
	7.89895	3.11267	5.79354
	7.91502	3.12802	5.79488
	7.92615	3.12912	5.79501
	7.94292	3.15836	5.79516
	7.94605	3.16147	5.80577
	7.9484	3.17426	5.80642
	7.95682	3.18455	5.81087
	7.96033	3.1901	5.81128
	7.96079	3.21353	5.81225
	7.96136	3.24705	5.81814
	7.96723	3.2486	5.83282
	7.97072	3.25081	5.83528
	7.97729	3.27884	5.83957
	7.97814	3.27985	5.83977
	7.97914	3.28985	5.84034
	7.98262	3.30173	5.85101
	7.98399	3.30184	5.87671
	7.98634	3.31943	5.88019
	7.99859	3.32033	5.89926
	7.9987	3.33844	5.90597
	8.00471	3.34327	5.90929
	8.00643	3.34499	5.9122
	8.02764	3.36373	5.91565
	8.07059	3.37451	5.91615
	8.07671	3.37623	5.92401
	8.08932	3.39012	5.92935
	8.09205	3.39246	5.93364
	8.10076	3.40256	5.93379
	8.10926	3.41494	5.93491
	8.10975	3.42713	5.93548
	8.11352	3.42784	5.94035
	8.12105	3.46338	5.9404
	8.12914	3.46554	5.94416
	8.12947	3.47421	5.95016
	8.14628	3.47942	5.9563
	8.14761	3.49631	5.95951
	8.15556	3.49858	5.96252
	8.16133	3.50866	5.96637
	8.17571	3.51473	5.9722
	8.18288	3.53908	5.97534
	8.18397	3.5483	5.97609
	8.1905	3.55763	5.98544
	8.19925	3.56464	5.99174
	8.20613	3.57395	5.99262
	8.21162	3.57906	5.99953
	8.23593	3.58118	6.00181
	8.24026	3.60685	6.0033
	8.24985	3.62471	6.00456
	8.25224	3.66172	6.00701
	8.25314	3.67342	6.01686
	8.25965	3.67416	6.02035
	8.28109	3.68934	6.02227
	8.28419	3.69379	6.02252
	8.29136	3.7042	6.02809
	8.30943	3.72307	6.0305
	8.31116	3.73176	6.03157
	8.31194	3.73386	6.03179
	8.32864	3.74937	6.03402
	8.33082	3.75055	6.03641
	8.34521	3.75127	6.03906
	8.3505	3.76195	6.04058
	8.35507	3.79161	6.04174
	8.37363	3.8106	6.05818
	8.40904	3.82322	6.065
	8.43518	3.82747	6.0688
	8.44415	3.82844	6.08235
	8.44425	3.83188	6.08918
	8.46016	3.83672	6.08947
	8.47068	3.8415	6.09352
	8.48836	3.86961	6.09889
	8.52346	3.87031	6.10183
	8.53204	3.88277	6.10435
	8.54388	3.89474	6.10514
	8.54446	3.89797	6.10546
	8.55283	3.92779	6.10917
	8.55332	3.92843	6.11175
	8.55634	3.93123	6.11279
	8.56569	3.94243	6.11473
	8.58275	3.95816	6.11529
	8.58657	3.97347	6.11782
	8.5869	3.9803	6.11898
	8.59094	4.00123	6.11915
	8.59613	4.029	6.13116
	8.5975	4.04041	6.14031
	8.59931	4.04685	6.15395
	8.6102	4.04708	6.15662
	8.61986	4.05879	6.16146
	8.62127	4.05931	6.16528
	8.62579	4.06393	6.17209
	8.63107	4.0682	6.19033
	8.63865	4.07188	6.1933
	8.63932	4.10435	6.21349
	8.6519	4.10831	6.21385
	8.6598	4.11252	6.21919
	8.67702	4.11304	6.22704
	8.67878	4.12059	6.22871
	8.6822	4.13553	6.22891
	8.6838	4.13636	6.24507
	8.6891	4.14649	6.24615
	8.69335	4.15614	6.24808
	8.70143	4.17867	6.24853
	8.70885	4.19683	6.25422
	8.71056	4.21038	6.25569
	8.71792	4.21188	6.26164
	8.7336	4.21568	6.27045
	8.73721	4.21861	6.27959
	8.74602	4.22351	6.29227
	8.76395	4.22761	6.29857
	8.79248	4.23475	6.29943
	8.79859	4.24401	6.34948
	8.81981	4.25227	6.3514
	8.8236	4.25436	6.35783
	8.82809	4.25903	6.36191
	8.86226	4.25923	6.36418
	8.87262	4.26202	6.36448
	8.87501	4.26448	6.38124
	8.87959	4.27289	6.38501
	8.88702	4.28144	6.38634
	8.89023	4.28542	6.38789
	8.8926	4.28862	6.38952
	8.89446	4.28899	6.39853
	8.89671	4.28947	6.40811
	8.90745	4.2913	6.40979
	8.90827	4.30606	6.41008
	8.91096	4.31882	6.41081
	8.91361	4.32334	6.41295
	8.91559	4.32387	6.41374
	8.91863	4.33243	6.41433
	8.93656	4.33245	6.42313
	8.9444	4.33828	6.43699
	8.94677	4.34164	6.43968
	8.94693	4.35461	6.4444
	8.95417	4.37713	6.4527
	8.96515	4.38188	6.45374
	8.9677	4.39332	6.45809
	8.97434	4.39677	6.47398
	8.98312	4.40749	6.47492
	9.00167	4.4524	6.48182
	9.01929	4.47836	6.4893
	9.02172	4.48063	6.49498
	9.03495	4.52301	6.49545
	9.03925	4.5318	6.49813
	9.03962	4.53497	6.4991
	9.05106	4.57216	6.50013
	9.05348	4.58045	6.51938
	9.05357	4.58206	6.52029
	9.05562	4.61694	6.52876
	9.06157	4.63006	6.52901
	9.06194	4.63543	6.53609
	9.07177	4.63673	6.53859
	9.08378	4.63739	6.54144
	9.08608	4.64333	6.55114
	9.09254	4.66682	6.55199
	9.09359	4.67351	6.56103
	9.11952	4.68815	6.56991
	9.123	4.69348	6.59455
	9.12755	4.69741	6.59487
	9.14476	4.69884	6.59634
	9.14823	4.71743	6.60668
	9.15199	4.72128	6.60965
	9.15722	4.72545	6.61373
	9.16063	4.72951	6.61467
	9.16207	4.73621	6.61491
	9.16825	4.74348	6.62028
	9.20183	4.74353	6.62381
	9.20241	4.74659	6.6253
	9.20393	4.74673	6.63122
	9.22119	4.75647	6.63275
	9.22298	4.75816	6.64026
	9.22721	4.76078	6.64636
	9.22908	4.77203	6.65012
	9.23776	4.77625	6.65142
	9.25206	4.77664	6.6522
	9.25295	4.79104	6.6584
	9.25475	4.80267	6.65858
	9.25496	4.81811	6.66993
	9.26888	4.82014	6.67602
	9.28269	4.82315	6.68144
	9.28592	4.87321	6.68331
	9.30171	4.88583	6.69101
	9.30342	4.89297	6.69422
	9.30675	4.90947	6.69686
	9.30867	4.91588	6.69909
	9.31705	4.9198	6.70328
	9.31874	4.92264	6.70643
	9.32761	4.92499	6.70793
	9.34887	4.93104	6.7117
	9.34961	4.93225	6.7204
	9.35361	4.9557	6.72085
	9.36469	4.9613	6.72162
	9.36983	4.99068	6.72278
	9.37575	5.00193	6.72549
	9.37644	5.00509	6.73463
	9.397	5.01637	6.73681
	9.41832	5.04462	6.73702
	9.42481	5.05953	6.73994
	9.4312	5.0667	6.74072
	9.43419	5.06834	6.74313
	9.44106	5.07606	6.7442
	9.44944	5.07735	6.74497
	9.45001	5.09978	6.74619
	9.45016	5.10082	6.74625
	9.45956	5.1163	6.74969
	9.46167	5.12848	6.76346
	9.47505	5.12921	6.77317
	9.50802	5.13185	6.78588
	9.50943	5.14947	6.79148
	9.5159	5.15099	6.7927
	9.51716	5.15835	6.80403
	9.52149	5.16281	6.80865
	9.52339	5.17731	6.80936
	9.52385	5.1805	6.81406
	9.54791	5.20867	6.81635
	9.54853	5.21836	6.81872
	9.55465	5.21922	6.82075
	9.58717	5.22436	6.82108
	9.61336	5.22505	6.83632
	9.61519	5.246	6.83711
	9.63091	5.25587	6.84198
	9.63454	5.27004	6.84595
	9.63572	5.30094	6.8479
	9.64278	5.31754	6.8483
	9.6473	5.31971	6.86015
	9.65776	5.34326	6.86315
	9.66322	5.34898	6.86342
	9.66476	5.36752	6.88164
	9.67962	5.37908	6.88619
	9.69315	5.4053	6.89006
	9.69944	5.42312	6.89279
	9.70547	5.44372	6.90195
	9.71241	5.46159	6.9094
	9.71405	5.47546	6.91459
	9.72035	5.49348	6.91661
	9.72271	5.51926	6.91977
	9.73222	5.57101	6.92571
	9.74751	5.57464	6.93417
	9.75167	5.61331	6.93769
	9.75635	5.61429	6.9391
	9.76471	5.6271	6.94296
	9.7994	5.63824	6.94406
	9.80171	5.6435	6.9463
	9.81103	5.68801	6.94728
	9.81996	5.69277	6.94984
	9.82231	5.6982	6.9598
	9.82424	5.70817	6.96354
	9.84046	5.71435	6.97241
	9.85732	5.7235	6.97657
	9.86757	5.7295	6.97698
	9.87688	5.75044	6.98147
	9.87725	5.76906	6.98234
	9.88116	5.7694	6.98292
	9.88359	5.77574	6.98591
	9.89382	5.77611	6.99033
	9.90027	5.78215	6.99207
	9.9027	5.78888	6.99748
	9.91274	5.80505	6.99872
	9.9421	5.80595	7.00244
	9.96834	5.8086	7.00379
	9.96854	5.82121	7.006
	9.97467	5.82541	7.0115
	9.98023	5.84289	7.01691
	9.98568	5.845	7.02747
	9.98786	5.88778	7.02836
	9.99459	5.89847	7.05144
	10.0033	5.89888	7.06742
	10.0182	5.91097	7.07148
	10.0252	5.93337	7.07182
	10.0283	5.93481	7.07192
	10.0419	5.96376	7.07332
	10.0454	5.99248	7.07789
	10.0559	5.99724	7.08934
	10.0566	6.0084	7.0976
	10.0787	6.02894	7.10808
	10.0862	6.03577	7.10884
	10.1006	6.05306	7.1096
	10.1101	6.07544	7.11385
	10.1157	6.08365	7.11827
	10.1195	6.10194	7.12944
	10.1294	6.10639	7.13437
	10.1419	6.1094	7.14931
	10.1535	6.14229	7.14953
	10.1591	6.17707	7.1528
	10.2081	6.18285	7.16527
	10.215	6.18963	7.17568
	10.2391	6.2386	7.17689
	10.2544	6.28395	7.18389
	10.2827	6.29398	7.19008
	10.2847	6.30521	7.19132
	10.302	6.32235	7.19533
	10.3336	6.34702	7.19558
	10.3378	6.35111	7.19761
	10.3495	6.35139	7.2015
	10.3682	6.35203	7.2072
	10.3845	6.35205	7.21077
	10.3915	6.35555	7.21134
	10.395	6.38668	7.22652
	10.4113	6.39117	7.22942
	10.4133	6.40073	7.23391
	10.4236	6.40317	7.24015
	10.4306	6.41226	7.24246
	10.4488	6.47775	7.24374
	10.4547	6.49665	7.24585
	10.4657	6.50129	7.25304
	10.467	6.52834	7.26004
	10.4679	6.53619	7.26697
	10.4708	6.5381	7.26927
	10.4751	6.5458	7.27048
	10.4817	6.54657	7.27801
	10.4826	6.56656	7.2818
	10.4833	6.57345	7.28593
	10.4921	6.58023	7.28749
	10.4969	6.6094	7.29762
	10.5059	6.61412	7.30213
	10.5091	6.62153	7.30399
	10.5119	6.62456	7.30413
	10.5174	6.62619	7.3046
	10.5238	6.64288	7.313
	10.5241	6.64292	7.31328
	10.5307	6.64737	7.31529
	10.5527	6.64754	7.31576
	10.5581	6.65392	7.316
	10.5671	6.69594	7.31703
	10.5859	6.72852	7.31918
	10.6064	6.73056	7.3199
	10.609	6.73501	7.32304
	10.6208	6.74487	7.32448
	10.6287	6.76771	7.33846
	10.6406	6.83335	7.35402
	10.6441	6.83379	7.36257
	10.646	6.84629	7.36475
	10.6597	6.86945	7.3897
	10.6622	6.88471	7.40041
	10.6723	6.88904	7.4022
	10.6894	6.8991	7.40274
	10.6898	6.91757	7.40422
	10.6956	6.92337	7.4245
	10.7417	6.95819	7.42857
	10.7522	6.9606	7.43168
	10.7545	6.96813	7.43256
	10.7656	6.97071	7.43299
	10.7753	7.00348	7.43767
	10.7892	7.03009	7.43957
	10.7918	7.04366	7.44459
	10.8082	7.07315	7.45057
	10.8208	7.08265	7.4694
	10.8248	7.09283	7.47139
	10.8258	7.10632	7.47512
	10.8333	7.14032	7.47877
	10.8374	7.15951	7.48446
	10.842	7.20319	7.48881
	10.8447	7.2051	7.50207
	10.8816	7.20705	7.50348
	10.8826	7.22223	7.50401
	10.8831	7.2305	7.50906
	10.8834	7.23066	7.51704
	10.9202	7.27	7.52779
	10.942	7.28933	7.53236
	10.9598	7.29075	7.53954
	10.9755	7.3357	7.54012
	10.9756	7.33572	7.55099
	10.9892	7.3382	7.55225
	11.0009	7.34847	7.58226
	11.0045	7.35929	7.58754
	11.0119	7.37172	7.59564
	11.0181	7.37353	7.59857
	11.0226	7.39891	7.59916
	11.0275	7.40129	7.60239
	11.0342	7.41326	7.60693
	11.0464	7.41337	7.61178
	11.0476	7.43766	7.61247
	11.1254	7.44151	7.61262
	11.1255	7.46772	7.62703
	11.131	7.48725	7.63683
	11.1321	7.522	7.63977
	11.1474	7.54148	7.64894
	11.1475	7.56108	7.65139
	11.161	7.57107	7.65399
	11.1696	7.57364	7.66097
	11.1775	7.57975	7.66551
	11.1808	7.61209	7.66985
	11.1933	7.65912	7.68154
	11.1945	7.65993	7.69974
	11.1997	7.66824	7.71033
	11.2013	7.6696	7.71197
	11.2152	7.68939	7.71401
	11.2179	7.69652	7.71914
	11.2287	7.70597	7.72716
	11.2378	7.72687	7.73552
	11.2468	7.75348	7.74186
	11.2601	7.76196	7.75046
	11.2756	7.7742	7.75495
	11.2763	7.78304	7.75662
	11.2884	7.79124	7.76108
	11.3048	7.81628	7.76204
	11.3125	7.83518	7.77438
	11.3188	7.83713	7.77517
	11.3371	7.87051	7.7844
	11.3375	7.87855	7.80089
	11.3381	7.9009	7.80387
	11.3398	7.92103	7.80908
	11.345	7.9456	7.81286
	11.3538	7.94755	7.82496
	11.3619	7.94956	7.83147
	11.3658	7.97741	7.83816
	11.3698	7.98885	7.84555
	11.3893	7.99789	7.85134
	11.3989	8.01499	7.85138
	11.4103	8.03657	7.85177
	11.4164	8.05392	7.85881
	11.4197	8.07553	7.86642
	11.4216	8.07883	7.87394
	11.4221	8.08629	7.87722
	11.4265	8.09914	7.87831
	11.4269	8.1037	7.88777
	11.4329	8.11101	7.90083
	11.4468	8.11276	7.90133
	11.4519	8.14082	7.9042
	11.4768	8.15083	7.90722
	11.4861	8.16005	7.90779
	11.4869	8.16951	7.9168
	11.5073	8.19108	7.91972
	11.5226	8.25737	7.92008
	11.5314	8.29004	7.9312
	11.5324	8.31244	7.93503
	11.5605	8.3404	7.9382
	11.5688	8.34163	7.93855
	11.5701	8.34587	7.93939
	11.5781	8.36508	7.96238
	11.5848	8.3818	7.96614
	11.5903	8.38913	7.96817
	11.5958	8.41205	7.98768
	11.6082	8.41262	7.99748
	11.6085	8.45533	8.00975
	11.6153	8.45816	8.00977
	11.6188	8.4789	8.02094
	11.619	8.50828	8.04516
	11.635	8.54727	8.05416
	11.637	8.55537	8.05748
	11.6381	8.5565	8.06935
	11.6553	8.56573	8.08527
	11.6629	8.60823	8.11549
	11.6772	8.62012	8.11996
	11.6823	8.63297	8.12048
	11.7077	8.63867	8.12802
	11.7616	8.66262	8.13176
	11.7644	8.67388	8.13897
	11.7722	8.68692	8.16546
	11.7865	8.74825	8.17099
	11.8008	8.75152	8.18064
	11.8046	8.76125	8.18306
	11.8057	8.84664	8.18638
	11.8147	8.88616	8.18917
	11.8242	8.88848	8.19111
	11.8367	8.902	8.19111
	11.8415	8.90803	8.1974
	11.8432	8.93784	8.19987
	11.8528	8.94935	8.20191
	11.8544	8.97045	8.20443
	11.8577	8.99622	8.20479
	11.8594	9.02154	8.21122
	11.8705	9.06444	8.21705
	11.8864	9.083	8.23038
	11.8993	9.0832	8.23764
	11.9125	9.10741	8.26322
	11.913	9.133	8.26413
	11.9238	9.18184	8.27237
	11.9366	9.18887	8.27261
	11.9575	9.20601	8.2879
	11.9654	9.21283	8.28864
	11.9655	9.23641	8.30169
	11.9825	9.25338	8.30226
	11.9934	9.27963	8.30343
	12.0122	9.28484	8.31134
	12.0232	9.29871	8.31232
	12.0274	9.29942	8.31429
	12.028	9.30919	8.31985
	12.0345	9.34643	8.32297
	12.0611	9.37577	8.32494
	12.0633	9.39599	8.33072
	12.0907	9.40307	8.33123
	12.1255	9.44482	8.33399
	12.1317	9.46975	8.34451
	12.1393	9.52246	8.34875
	12.142	9.53462	8.35308
	12.1719	9.54195	8.35538
	12.1813	9.54494	8.36053
	12.1814	9.56625	8.36382
	12.1819	9.60785	8.36651
	12.1828	9.62949	8.36845
	12.2208	9.63031	8.37011
	12.2262	9.63557	8.37374
	12.2326	9.64921	8.37402
	12.2384	9.6832	8.3774
	12.2567	9.6924	8.38007
	12.2618	9.6935	8.39149
	12.2679	9.70865	8.3935
	12.2713	9.71326	8.40322
	12.2791	9.71902	8.40443
	12.2875	9.72835	8.42404
	12.3003	9.78055	8.43189
	12.3045	9.80064	8.44055
	12.3094	9.87364	8.44164
	12.3134	9.91565	8.45295
	12.3185	9.98414	8.45595
	12.3331	9.99675	8.46418
	12.3377	10.0073	8.46709
	12.3405	10.0097	8.46776
	12.3519	10.0527	8.47712
	12.3583	10.0662	8.48092
	12.366	10.1451	8.49178
	12.3723	10.1509	8.49253
	12.3726	10.2086	8.4947
	12.3997	10.2642	8.49749
	12.4312	10.2828	8.5154
	12.4522	10.2831	8.51687
	12.4535	10.3065	8.51744
	12.4556	10.3413	8.52049
	12.4729	10.3547	8.52693
	12.482	10.3614	8.5353
	12.4834	10.3705	8.56103
	12.4875	10.3822	8.56158
	12.4926	10.393	8.58596
	12.4933	10.394	8.58819
	12.4965	10.4768	8.59566
	12.5077	10.4802	8.60279
	12.5113	10.4986	8.60497
	12.5254	10.5003	8.60847
	12.5454	10.5359	8.60987
	12.5593	10.5388	8.61637
	12.5657	10.5491	8.62342
	12.5674	10.59	8.62542
	12.5881	10.5909	8.63848
	12.6065	10.6915	8.64235
	12.6388	10.7145	8.64784
	12.6409	10.7348	8.64939
	12.653	10.772	8.65382
	12.6587	10.7917	8.65952
	12.6632	10.8272	8.66337
	12.6661	10.8454	8.66399
	12.6707	10.8471	8.66418
	12.6761	10.9062	8.67228
	12.7101	10.9163	8.67284
	12.7135	10.9424	8.68603
	12.7253	10.9618	8.69632
	12.7341	11.0136	8.6986
	12.7344	11.0365	8.70217
	12.7353	11.0408	8.7041
	12.74	11.0706	8.71245
	12.7568	11.0889	8.71528
	12.7905	11.1042	8.72049
	12.7922	11.1307	8.73162
	12.8134	11.1616	8.73348
	12.8269	11.1963	8.74172
	12.8437	11.2179	8.75343
	12.8468	11.2975	8.75353
	12.8492	11.3013	8.76103
	12.8727	11.3594	8.76579
	12.8846	11.3717	8.77068
	12.885	11.3769	8.77432
	12.8916	11.4416	8.79059
	12.8923	11.4971	8.80964
	12.8937	11.5093	8.81831
	12.91	11.5152	8.82449
	12.9445	11.5176	8.82568
	12.9451	11.5577	8.82726
	12.9615	11.5749	8.82856
	12.9853	11.6005	8.84157
	12.9902	11.653	8.85382
	12.9908	11.6556	8.85391
	12.9959	11.6632	8.85435
	13.0078	11.6941	8.85981
	13.0126	11.6951	8.86052
	13.0144	11.7065	8.86783
	13.0649	11.7127	8.8702
	13.0947	11.7827	8.87045
	13.0972	11.784	8.87626
	13.1058	11.793	8.87855
	13.1681	11.8766	8.87931
	13.1749	11.8892	8.88487
	13.1846	11.9363	8.8858
	13.1979	11.9497	8.88767
	13.1979	11.9567	8.88855
	13.2324	11.9816	8.90515
	13.2345	11.9923	8.91398
	13.2442	12.0001	8.91929
	13.2471	12.0711	8.92322
	13.2504	12.0874	8.93476
	13.2528	12.1044	8.94856
	13.272	12.1457	8.94952
	13.2821	12.1635	8.95175
	13.297	12.169	8.95343
	13.3117	12.1802	8.95387
	13.3235	12.3243	8.95412
	13.3318	12.3514	8.9543
	13.342	12.3578	8.96084
	13.3577	12.3594	8.96256
	13.3606	12.3702	8.96283
	13.3615	12.384	8.9678
	13.3699	12.4012	8.97184
	13.3746	12.4137	8.97862
	13.3774	12.4187	8.98495
	13.3832	12.4752	8.98858
	13.3935	12.4909	9.00001
	13.4133	12.5589	9.0045
	13.4342	12.5687	9.00875
	13.4367	12.5823	9.01033
	13.4391	12.5875	9.01625
	13.4407	12.6163	9.02469
	13.4457	12.6221	9.02895
	13.4461	12.6254	9.03488
	13.4967	12.6671	9.03589
	13.4975	12.7185	9.04836
	13.4978	12.7215	9.05571
	13.506	12.7271	9.07525
	13.5066	12.7308	9.07759
	13.5119	12.7467	9.08655
	13.5217	12.82	9.09161
	13.5306	12.903	9.09187
	13.5318	12.9522	9.0956
	13.5341	12.9718	9.09905
	13.5383	12.992	9.09958
	13.5391	12.9946	9.10302
	13.5518	13.0545	9.10453
	13.5753	13.0655	9.10785
	13.6049	13.0799	9.11559
	13.6056	13.1004	9.11754
	13.6108	13.1186	9.12731
	13.6162	13.1909	9.12979
	13.6244	13.2107	9.1486
	13.6264	13.3	9.15775
	13.6411	13.3279	9.15968
	13.6453	13.3689	9.16175
	13.6586	13.3854	9.16415
	13.667	13.4025	9.16426
	13.6733	13.405	9.16465
	13.679	13.4077	9.16824
	13.691	13.4083	9.17055
	13.7014	13.4819	9.17829
	13.727	13.4902	9.1875
	13.7442	13.5301	9.19018
	13.7465	13.559	9.19265
	13.7516	13.6267	9.19447
	13.7531	13.629	9.19893
	13.7613	13.6525	9.20065
	13.7785	13.6537	9.20097
	13.7974	13.6603	9.20442
	13.8139	13.7067	9.21322
	13.8368	13.7116	9.2153
	13.8432	13.7579	9.21858
	13.8579	13.7762	9.22147
	13.8608	13.7919	9.23867
	13.8696	13.8883	9.24621
	13.9007	13.9275	9.25025
	13.9258	13.9436	9.25113
	13.9488	14.0603	9.25212
	13.956	14.098	9.26095
	13.9821	14.1206	9.26345
	14.0457	14.1229	9.26498
	14.0672	14.1267	9.26623
	14.0722	14.1758	9.29626
	14.1273	14.1951	9.3
	14.1404	14.2075	9.31687
	14.1526	14.2272	9.32776
	14.1873	14.2497	9.32846
	14.2061	14.3078	9.34445
	14.2423	14.3332	9.34567
	14.2551	14.3334	9.34746
	14.2641	14.3982	9.35121
	14.2735	14.4553	9.36359
	14.2931	14.4934	9.36366
	14.3239	14.5409	9.36551
	14.3335	14.5444	9.37073
	14.3345	14.6115	9.3957
	14.3353	14.6218	9.40394
	14.3469	14.6606	9.40695
	14.3636	14.6872	9.41746
	14.3757	14.6897	9.41966
	14.377	14.8262	9.43303
	14.4007	14.8572	9.43815
	14.4061	14.8813	9.45946
	14.4485	14.9265	9.47786
	14.4514	14.9953	9.47882
	14.4978	15.0021	9.48033
	14.5052	15.0213	9.48116
	14.5595	15.0343	9.48134
	14.566	15.0532	9.48201
	14.5716	15.0982	9.48361
	14.627	15.1531	9.48376
	14.6693	15.1531	9.48549
	14.693	15.1651	9.49099
	14.698	15.2422	9.49222
	14.6998	15.4047	9.49447
	14.7529	15.4106	9.50234
	14.7613	15.4201	9.50511
	14.7623	15.4271	9.51292
	14.7628	15.4308	9.51971
	14.7636	15.4655	9.52007
	14.7902	15.4806	9.52487
	14.8276	15.5631	9.52932
	14.8282	15.5905	9.53839
	14.8303	15.6084	9.54302
	14.8311	15.6238	9.54418
	14.8322	15.638	9.55354
	14.84	15.7002	9.5572
	14.8598	15.7688	9.56055
	14.873	15.7821	9.56873
	14.8761	15.8083	9.57204
	14.8807	15.8196	9.57573
	14.8832	15.8278	9.57814
	14.8876	15.8709	9.58176
	14.8968	15.9777	9.59756
	14.9143	16.0124	9.59842
	14.9325	16.0381	9.59928
	14.9384	16.0421	9.60648
	14.9462	16.1333	9.60939
	14.9566	16.2453	9.61182
	14.9572	16.2496	9.61806
	14.9663	16.2724	9.63884
	14.9689	16.3064	9.6433
	14.9773	16.3271	9.66127
	14.9941	16.3629	9.66763
	14.9998	16.3903	9.67011
	15.0037	16.4106	9.67086
	15.0055	16.486	9.67211
	15.0284	16.5031	9.67469
	15.0428	16.5657	9.6754
	15.0496	16.5739	9.67803
	15.06	16.64	9.69109
	15.0602	16.6439	9.69281
	15.0622	16.7245	9.69322
	15.063	16.7305	9.69849
	15.0755	16.8382	9.70385
	15.0783	16.8639	9.7083
	15.0816	16.9031	9.71178
	15.0953	16.9271	9.72382
	15.0998	17.0589	9.72733
[truncated: 152,360 more rows]

## Sheet: Supplementary fig5a-image
Supplementary Fig5a-uncropped image

## Sheet: Supplementary figure 5a
Supple fig 5a	Quantitative analysis of immunoblotting of STOML2, IMMT/MIC60, ATAD3, and OPA1 in primary podocytes with OPA1 isoforms in detail analysis
	WT			Ndufs4PodTg			Ins2Akita/+			Ins2Akita/+-Ndufs4PodTg
SLP2	1.04734	0.981771	0.970893	1.39242	1.29277	1.28105	0.397472	0.428102	0.366716	1.62288	1.46518	1.39393
MIC60	1.068	1.036	0.895	1.638	1.54	1.516	0.646	0.608	0.554	1.848	1.571	1.702
ATAD3	1.057	0.978	0.965	1.17	1.035	1.196	0.441	0.374	0.367	1.628	1.413	1.66
OPA1-L	1.126	0.93	0.943	1.348	0.976	1.02	1.29	1.141	1.147	0.573	0.372	0.379
OPA1-S	1.135	0.926	0.939	1.862	1.594	1.666	0.645	0.552	0.555	1.161	1.005	1.022

## Sheet: Supplementary figure 4h
Supple fig 4h	ATP content in podocytes cultured under NG (5.5 mM) and HG (25 mM) for 48hrs with (NDUFS4 OE) or without DOX induction
	NG nonDox	HG nonDox	HG Dox
	11.974	7.873	9.737
	11.621	9.548	9.038
	14.388	9.719	11.473
	11.221	10.961	11.535
	13.309	10.966	12.57
	16.163	8.62	11.08
	16.107	9.073	12.884
	12.396	8.449	13.816

## Sheet: Supplementary figure 4g
Supple fig 4g	Rotenone-sensitive CI enzymatic activity in isolated mitochondria from podocytes cultured under NG (5.5 mM) and HG (25 mM) for 48hrs with (NDUFS4 OE) or without DOX induction
	NG-nonDox	HG-nonDox	HG-Dox
	0.0223748	0.00525651	0.0157976
	0.0272078	0.00732589	0.0165466
	0.0248281	0.0132129	0.0155168

## Sheet: Supplementary fig4f-image
Supplementary Fig4f-uncropped image

## Sheet: Supplementary figure 4e
Supple fig 4e	Maximal respiration
	Vehicle	DOX-200nM	DOX-1000nM	DOX-2000nM
	96.2745	106.436	83.1529	59.0727
	115.302	124.347	93.3149	66.5023
	92.2981	87.7812	92.5766	79.1288
	74.8094	89.8165	95.5036	46.9757

## Sheet: Supplementary figure 4d
Supple fig 4d	Basal respiration
	Vehicle	DOX-200nM	DOX-1000nM	DOX-2000nM
	52.4583	57.6407	45.557	29.1825
	56.8674	64.681	47.8363	30.6702
	53.1288	54.0522	50.2933	47.5799
	41.7174	49.9811	49.9988	25.4795

## Sheet: Supplementary figure 4c
Supple fig 4c	OCRs in podocytes (n=12 replicates/group) treated with control or different dose of DOX.
	Time (minutes)	Veh				DOX-200nM				DOX-1000nM				DOX-2000nM
	1.31043	101.34	118.486	121.496	104.581	108.37	118.647	105.859	95.736	90.418	88.0511	97.9028	84.352	66.5813	67.9078	76.6082	48.2807
	7.77169	98.0987	115.646	118.072	100.273	105.516	114.502	102.66	93.4871	86.496	85.128	94.4327	82.3639	63.0526	65.2789	74.1054	46.966
	14.2317	96.108	113.222	116.518	98.3966	104.338	111.924	100.607	91.5559	84.6879	83.3135	91.5145	79.5366	57.0575	63.5975	72.2755	45.7169
	20.8046	48.5736	61.2286	67.4557	61.8127	51.9984	53.2116	52.2701	47.261	45.6244	40.6964	49.5512	35.3668	34.7881	38.8269	27.2353	23.4946
	27.2665	45.7718	58.6725	65.9338	58.901	48.0073	49.4284	48.3929	42.8767	40.7534	36.693	42.6314	30.9629	33.0578	33.8443	26.5917	20.6147
	33.7366	43.8259	56.8505	63.3104	57.3844	45.2959	48.3901	46.3077	40.6978	38.553	35.5944	40.7876	29.9264	31.2979	32.1022	26.4226	20.416
	40.3071	149.795	181.282	157.844	134.811	158.956	182.023	143.045	139.631	129.922	133.76	143.85	135.257	85.1233	99.3151	106.21	65.4016
	46.7797	142.046	175.173	161.03	135.803	153.254	174.768	138.595	134.144	125.712	127.289	139.685	130.643	95.8569	103.263	106.695	70.9958
	53.2516	135.154	166.202	154.72	131.913	152.402	167.281	128.675	126.511	118.756	131.879	127.165	116.867	95.3816	101.703	104.731	69.0549
	59.8243	36.2592	45.6689	53.4527	50.8935	37.3633	35.2327	36.5117	32.7815	30.8376	26.708	28.867	22.2357	25.8633	24.7119	17.1923	15.5228
	66.2965	35.0754	45.9712	51.1405	49.2422	35.6934	36.0911	35.4554	32.203	28.427	26.1295	29.6103	20.8346	24.4152	21.9632	17.9018	14.4035
	72.7696	34.962	44.6782	52.2022	47.3905	34.9669	35.5948	34.68	30.7425	27.5082	25.3262	27.7635	18.2716	22.4516	22.5504	16.3039	13.0818

[truncated: 30 more sheets: Supplementary fig4b-image, Supplementary figure 3o, Supplementary figure 3n, Supplementary figure 3m, Supplementary figure 3l, Supplementary figure 3k, Supplementary figure 3j, Supplementary figure 3h, Supplementary figure 3g, Supplementary figure 3f, Supplementary figure 3e, Supplementary figure 3c, Supplementary figure 3b, Supplementary figure 3a, Supplementary figure 2k, Supplementary figure 2j, Supplementary figure 2i, Supplementary figure 2h, Supplementary figure 2g, Supplementary figure 2f …]
